# Supplementary material for: Incorporating staffing instability in the nursing home Five-Star Staffing Composite
Source: Health Aff Sch. 2024 Dec 16;2(12):qxae159. doi: 10.1093/haschl/qxae159 (PMC11646700; doi:10.1093/haschl/qxae159)
Supplement: qxae159_Supplementary_Data [file qxae159_supplementary_data.zip]

Archive with 2 entries (2 files):
- Appendices a, b, c.pdf
- ICMJE coi_disclosure_all authors.docx
